# Supplementary material for: A Rapid Method for Quantifying RNA and Phytohormones From a Small Amount of Plant Tissue
Source: Front Plant Sci. 2020 Nov 19;11:605069. doi: 10.3389/fpls.2020.605069 (PMC7717934; doi:10.3389/fpls.2020.605069)
Supplement: Supplementary file 5 [file Table_1.XLSX]

## Sheet: Sheet1
Reagent	Classification	Supplier
tZEATIN	PH	Apex Organics
DHZ	PH	Apex Organics
tZR	PH	Apex Organics
DHZR	PH	Apex Organics
tZMP	PH	Apex Organics
iP	PH	Apex Organics
iPR	PH	Apex Organics
iPAMP	PH	Apex Organics
IAA	PH	Sigma Aldrich
GA1	PH	Carbosynth Ltd
ABA	PH	Sigma Aldrich
D5-tZ	ISTD	OlChemim
D3-DZ	ISTD	OlChemim
d5-tZR	ISTD	OlChemim
d3-DZR	ISTD	OlChemim
d5-tZRP	ISTD	OlChemim
d6-iP	ISTD	OlChemim
d6-iPR	ISTD	OlChemim
d6-iPRP	ISTD	OlChemim
d5-IAA	ISTD	OlChemim
d2-GA1	ISTD	OlChemim
d2-GA20	ISTD	OlChemim
d2-GA29	ISTD	OlChemim
d6-ABA	ISTD	OlChemim
Supplementary tables 1. source of phytohormone standards and internal standards
